# Supplementary material for: Knowledge, attitude, practice and associated factors of oxygen therapy among health professionals in Ethiopia: A systematic review and meta-analysis
Source: PLoS One. 2024 Sep 6;19(9):e0309823. doi: 10.1371/journal.pone.0309823 (PMC11379292; doi:10.1371/journal.pone.0309823)
Supplement: S1 Data — (XLSX) [file pone.0309823.s012.xlsx]

## Sheet: Datasett
No	Author	Year	Region	region_category	Study design	Sample size	Sample size_category	Quality score	Quality_category	Focused Group	Population_category	% of good Knowledge	se K	log gk	% of positive Attitude	log pa	se A	% of good Practice	log gp	se P	logor p	Good Knowledge Associated factors	oxygen therapy guideline	LB CI	UB CI	log LB	logUB	logor o2 therapy guide line	se logor guide	Positive Attitude associated factors	Oxygen therapy (OT) guide line	LB CI	UB CI	log LB	log UB	logor OT	se logor OT	Good Practice associated factors	Good Knowledge	LB CI	UB CI	log LB GK	log UB GK	logor GK	se logor GK	Oxygen Therapy training	LB CI	UB CI	log LB training
1.	Argaw et al	2023	Addis Ababa	Addis Ababa	CS	141	<200	8	High	Doctors	Others	17.7	3.21423	2.87356	40.4	3.69883	4.13242	19.1	2.94969	3.31041	1.19707																		7.9	1.15	45.25	0.139762	3.8122	2.06686	0.936847
2.	Lemma G	2015	Addis Ababa	Addis Ababa	CS	152	<200	7	Medium	Nurses and Midwives	Others	36.2	3.89801	3.58906	53.3	3.97594	4.04669	43.4	3.77046	4.02005	1.39129
3.	Jamie A	2021	Harari	Tigray and Harari	CS	422	≥200	8	High	Nurses	Nurses	61.4	2.36985	4.11741	NR			47.5	3.86073	2.43092	0.888269
4.	Zeleke & Kefale	2021	Amhara	Amhara	CS	105	<200	8	High	Nurses	Nurses	52	4.8756	3.95124	NR			33	3.49651	4.58881	1.52362																		12.25	6.48	32.93	1.86872	3.49438	2.50553	0.41471	9.71	3.94	27.48	1.37118
5.	Demilew et al	2022	Amhara	Amhara	CS	218	≥200	9	High	Physicians, Anesthetists, Nurses, Midwives, IESO	Others	54.6	3.37207	4.00003	54.6	4.00003	3.37207	65.1	4.17592	3.22831	1.17196		11.5	3.35	39.6	1.20896	3.67883	2.44235	0.630069
6.	Mezgebe T	2022	SNNPR	SNNPR	CS	102	<200	7	Medium	Nurses and doctors	Others	52.9	4.9424	3.9684	NR			56.9	4.0413	4.90337	1.58992
7.	Argeta et al	2022	SNNPR	SNNPR	CS	268	≥200	7	Medium	Nurses	Nurses	55.6	3.03502	4.01818	60.8	4.10759	2.98214	73.9	4.30271	2.68272	0.986831
8.	Kahsay et al	2021	Tigray	Tigray and Harari	CS	180	<200	8	High	Nurses	Nurses	58.9	3.66727	4.07584	67.4	4.21065	3.49384	56.8	4.03954	3.69215	1.30621										2.25	1.05	4.8	0.0487902	1.56862	0.81093	0.387711
9.	Abitew K	2022	Amhara	Amhara	CS	244	≥200	8	High	Nurses	Nurses	55.3	3.18289	4.01277	56.1	4.02714	3.17701	62.7	4.13836	3.09595	1.13009
10.	Bizuneh et al	2022	Amhara	Amhara	CS	400	≥200	9	High	Nurses	Nurses	33	2.35106	3.49651	53.8	3.98527	2.49277	NR					4.338	2.233	8.428	0.803346	2.13156	1.46741	0.33883		2.13	1.23	3.71	0.207014	1.31103	0.756122	0.281637
11.	Getahun et al	2022	Amhara	Amhara	CS	400	≥200	9	High	Nurses	Nurses	NR			NR			47	3.85015	2.4955	0.914487																		1.74	1.11	2.74	0.10436	1.00796	0.553885	0.23051
12	Getnet A	2023	Amhara	Amhara	CS	190	<200	8	High	Nurses	Nurses	76.8	3.0623	4.3412	55.8	4.02177	3.60289	36.8	3.6055	3.49869	1.25239																									4.97	2.02	12.25	0.703098
13	Kassaw et al	2024	Addis Ababa	Addis Ababa	CS	198	<200	8	High	Nurses and Midwives	Others	59.1	3.494	4.07923	51.5	3.94158	3.55175	36.9	3.60821	3.42922	1.23233																									1.97	1.07	3.64	0.0676586
14	Dansa A et al	2024	Addis Ababa	Addis Ababa	CS	166	<200	8	High	Nurses	Nurses	60.8	3.78914	4.10759	NR			54.2	3.99268	3.86704	1.35249																		2.921	1.244	6.861	0.218332	1.92585	1.07193	0.435592
15	Bezawit b	2023	SNNPR	SNNPR	CS	174	<200	8	High	Nurses	Nurses	55.7	3.76578	4.01998	NR			51.1	3.93378	3.78957	1.33225																									3.77	1.48	9.6	0.392042
keys: CS: Cross section, SNNPR: Southern Nations, Nationalities, and Peoples Region, LN: Natural Logarithm, SQRT: Squre Root, SE: Standard Error, K: Knowledge, A: Attitude, OR: Adjusted Odds Ratio, UB CI: Upper Bound Confidence Interval, LB CI: Lower Bound Confidence Interval, logor: logarithm, selogor: standard error (ln(AOR)
[truncated: 10 more columns]
